# Supplementary material for: β-nicotinamide mononucleotide rescues the quality of aged oocyte and improves subsequent embryo development in pigs
Source: PLoS One. 2023 Oct 5;18(10):e0291640. doi: 10.1371/journal.pone.0291640 (PMC10553265; doi:10.1371/journal.pone.0291640)
Supplement: S1 File — (XLSX) [file pone.0291640.s001.xlsx]

## Sheet: Sheet1
Figure 1
B	0	24	48			D	0	1	10	100
	0	2	32				32	28.6	33.9	23
	0	1.5	26.3				26.3	34	23	18
	0	3	29.5				29.5	31.9	26.7	19.4
Figure 2
B	CON	AGED 24H	AGED+NMN 24H	AGED 48H	AGED+NMN 48H			C	CON	AGED 24 h	AGED+NMN 24 h	AGED 48 h	AGED+NMN 48 h		D	CON	AGED 24 h	AGED+NMN 24 h	AGED 48 h	AGED+NMN 48 h
	47.7	107	74	170	116				0.91908	0.688614	1.41856	0.871763	1.0984			0.766963	0.567237	1.2054	0.710587	1.24904
	45.6	117	79	171	112				1.13704	0.947519	1.33287	0.985871	1.0608			1.02808	0.756756	1.27266	0.650417	0.999273
	44.1	137	81	161	124				0.95691	1.142	1.26605	0.946628	0.696425			1.26823	0.597415	0.906761	0.579261	0.869136
Figure 3
B	CON	AGED 24 h	AGED+NMN 24 h	AGED 48 h	AGED+NMN 48 h			D	CON	AGED 24 h	AGED+NMN 24 h	AGED 48 h	AGED+NMN 48 h
	166	101	121	50	71				2.88	1.4	2.11	1.06	1.44
	156	98	113	59	93				2.36	1.16	1.8	1.15	1.45
	152	87	129	63	99				2.57	1.4	1.69	1.07	1.2
Figure 4
B	CON	AGED 24 h	AGED+NMN 24 h	AGED 48 h	AGED+NMN 48 h
	147	118	132	63	92
	151	85	119	82	100
	186	112	152	74	98
	221	119	145	90	85
Figure 5
B	CON	AGED 24 h	AGED+NMN 24 h	AGED 48 h	AGED+NMN 48 h			C	CON	AGED 24 h	AGED+NMN 24 h	AGED 48 h	AGED+NMN 48 h
	15	45	37	56	44				9	40	32	59	38
	22	52	29	62	38				11	38	29	50	33
	19	40	35	59	46				18	45	35	60	45
Figure 6
A	CON	AGED 24 h	AGED+NMN 24 h	AGED 48 h	AGED+NMN 48 h			B	CON	AGED 24 h	AGED+NMN 24 h	AGED 48 h	AGED+NMN 48 h		C	CON	AGED 24 h	AGED+NMN 24 h	AGED 48 h	AGED+NMN 48 h
	0.848308	1.2343	1.63858	3.43416	3.56574				1.12492	0.724446	1.18341	9.15946	3.02877			0.89	1.23	1.53	0.37	0.86
	1.03328	1.34809	1.78489	3.20788	3.31225				1.09012	1.00837	1.29205	8.3004	4.10878			0.94	1.25	1.5	0.39	1.09
	1.14085	1.20389	2.0868	2.97117	2.83393				0.815465	1.07608	1.06503	6.54029	2.20837			1.03	1.66	1.62	0.45	1.28
Figure 7
B	CON	AGED 24 h	AGED+NMN 24 h					C	CON	AGED 24 h	AGED+NMN 24 h				D	CON	AGED 24 h	AGED+NMN 24 h		E	CON	AGED 24 h	AGED+NMN 24 h			G	CON	AGED 24 h	AGED+NMN 24 h
	25	11.5	17.5						0.97	0.09	1.1					0.78	0.57	1.05			0.69	0.13	0.74				72	48	58
	29	12.5	19.8						1.03	0.12	1.08					0.76	0.63	0.86			1.04	0.22	0.81				69	42	60
	22	9	14						0.99	0.1	1.03					1.69	0.53	0.95			1.39	0.05	0.36				62	50	54
